# Supplementary material for: Distribution and Demographic Correlates of Ocular Wavefront Aberrations in a Korean Population
Source: J Clin Med. 2025 Oct 2;14(19):6981. doi: 10.3390/jcm14196981 (PMC12524689; doi:10.3390/jcm14196981)
Supplement: Supplementary file 1 [file jcm-14-06981-s001.zip › Table S1 Patient demographics.xlsx]

## Sheet: Table S1
Table S1. Patient demographics
	Total (n=107)	Female (n = 81)	Male (n = 26)	P value
Age (years)	48.68 ± 19.09	52.5 ±16.7	36.9 ±21.3	< 0.001
SE (D)	-1.45 ± 2.68	-1.17 ±2.47	-2.33 ±3.09	0.011
SE; Spherical Equivalent
Age and SE were compared between sexes using the Wilcoxon rank sum test.
