# Supplementary material for: Distribution and Demographic Correlates of Ocular Wavefront Aberrations in a Korean Population
Source: J Clin Med. 2025 Oct 2;14(19):6981. doi: 10.3390/jcm14196981 (PMC12524689; doi:10.3390/jcm14196981)
Supplement: Supplementary file 1 [file jcm-14-06981-s001.zip › Table S2 Polynomial regession model.xlsx]

## Sheet: Table S1
Table S2. Polynomial regression coefficients for total RMS, HOA RMS, and spherical aberration (Z12) at a 6-mm pupil size.
Outcome	Coefficient	Estimate	95% CI	p-value
Total RMS	β₀ (intercept)	1.748	1.619 – 1.876	<0.001*
	β₁ (linear, SE)	–0.093	–0.171 – –0.015	0.019*
	β₂ (quadratic, SE²)	0.115	0.104 – 0.127	<0.001*
HOA RMS	β₀ (intercept)	0.579	0.469 – 0.689	<0.001*
	β₁ (linear, Age)	–0.011	–0.017 – –0.006	<0.001*
	β₂ (quadratic, Age²)	0.000171	0.000 – 0.000	<0.001*
SA (Z12)	β₀ (intercept)	0.215	0.189 – 0.241	<0.001*
	β₁ (linear, SE)	0.054	0.039 – 0.070	<0.001*
	β₂ (quadratic, SE²)	0.004	0.002 – 0.007	<0.001*
Regression coefficients (β₀–β₂) with 95% confidence intervals (CI) and p-values are shown for quadratic models: total RMS as a function of SE, HOA RMS as a function of age, and spherical aberration(Z12) as a function of SE; SA=Spherical aberration; * p < 0.05 =statistical significance.
