# Supplementary material for: Distribution and Demographic Correlates of Ocular Wavefront Aberrations in a Korean Population
Source: J Clin Med. 2025 Oct 2;14(19):6981. doi: 10.3390/jcm14196981 (PMC12524689; doi:10.3390/jcm14196981)
Supplement: Supplementary file 1 [file jcm-14-06981-s001.zip › Table S3 stratified .xlsx]

## Sheet: Table S1
Table S3. Age- and SE-stratified percentiles (median, P5–P95) for HOA RMS and selected Zernike terms (Z6, Z7, Z12) at a 6-mm pupil size.
		HOA RMS			Z6 (vertical trefoil)			Z7 (vertical coma)			Z12 (Spherical aberration)
	Group	Median	P5	P95	Median	P5	P95	Median	P5	P95	Median	P5	P95
Age	≤20	0.436	0.148	1.13	0.014	–0.165	0.33	0.05	–0.449	0.522	0.044	–0.100	0.793
	21–40	0.326	0.206	0.76	–0.016	–0.341	0.373	0.02	–0.282	0.428	0.031	–0.193	0.286
	41–60	0.446	0.303	0.713	–0.086	–0.378	0.222	–0.024	–0.333	0.345	0.165	–0.051	0.334
	61–80	0.531	0.334	0.943	–0.143	–0.522	0.181	–0.056	–0.381	0.38	0.231	–0.031	0.58
	≥81	0.904	0.871	1.1	–0.157	–0.259	–0.123	–0.188	–0.723	0.348	0.468	0.268	0.612
SE	< –6D	0.356	0.225	0.628	–0.026	–0.235	0.317	0.032	–0.306	0.275	0.079	–0.154	0.343
	–6 to –3D	0.39	0.203	0.641	–0.035	–0.354	0.327	–0.011	–0.370	0.454	0.007	–0.138	0.27
	–3 to 0D	0.474	0.244	0.979	–0.073	–0.467	0.239	0.064	–0.364	0.489	0.147	–0.056	0.431
	0 to +3D	0.523	0.305	0.906	–0.106	–0.376	0.205	–0.099	–0.512	0.239	0.263	0.11	0.581
	+3 to +6D	0.492	0.466	0.518	–0.202	–0.217	–0.149	0.003	–0.054	0.088	0.311	0.236	0.353
Values are in micrometers (μm).
